# Supplementary material for: Genome Sequencing of Pantoea agglomerans C1 Provides Insights into Molecular and Genetic Mechanisms of Plant Growth-Promotion and Tolerance to Heavy Metals
Source: Microorganisms. 2020 Jan 22;8(2):153. doi: 10.3390/microorganisms8020153 (PMC7074716; doi:10.3390/microorganisms8020153)
Supplement: Supplementary file 1 [file microorganisms-08-00153-s001.zip]

Archive with 8 entries (7 files):
- Supplementary_material_Luziatelli/
- __MACOSX/._Supplementary_material_Luziatelli
- Supplementary_material_Luziatelli/Table S2_Luziatelli_et_al.xlsx
- __MACOSX/Supplementary_material_Luziatelli/._Table S2_Luziatelli_et_al.xlsx
- Supplementary_material_Luziatelli/Figure S1_Luziatelli_et_al.tif
- __MACOSX/Supplementary_material_Luziatelli/._Figure S1_Luziatelli_et_al.tif
- Supplementary_material_Luziatelli/Table S1_Luziatelli_et_al_rev.doc
- __MACOSX/Supplementary_material_Luziatelli/._Table S1_Luziatelli_et_al_rev.doc
